# Supplementary material for: Zero-Biased Photoelectrochemical Detection of Cardiac Biomarker Myoglobin Based on CdSeS/ZnS Quantum Dots and Barium Titanate Perovskite
Source: Molecules. 2022 Jul 26;27(15):4778. doi: 10.3390/molecules27154778 (PMC9330231; doi:10.3390/molecules27154778)
Supplement: Supplementary file 1 [file molecules-27-04778-s001.zip]

Archive with 1 entries (1 files):
- molecules-1755314-supplementary.pdf
